# Supplementary material for: Cardiovascular Surgical Emergencies in France, before, during and after the First Lockdown for COVID-19 in 2020: A Comparative Nationwide Retrospective Cohort Study
Source: Life (Basel). 2021 Nov 16;11(11):1245. doi: 10.3390/life11111245 (PMC8620591; doi:10.3390/life11111245)
Supplement: Supplementary file 1 [file life-11-01245-s001.zip]

Archive with 1 entries (1 files):
- life-1432722-supplementary.pdf
